# Supplementary material for: Susceptibility of Meropenem-Resistant and/or Carbapenemase-Producing Clinical Isolates of Enterobacterales (Enterobacteriaceae) and Pseudomonas aeruginosa to Ceftazidime-Avibactam and Ceftolozane-Tazobactam as Assessed by In Vitro Testing Methods
Source: Antibiotics (Basel). 2022 Jul 29;11(8):1023. doi: 10.3390/antibiotics11081023 (PMC9405240; doi:10.3390/antibiotics11081023)
Supplement: Supplementary file 1 [file antibiotics-11-01023-s001.zip]

Archive with 1 entries (1 files):
- antibiotics-1822054-supplementary.pdf
